# Supplementary material for: Promoting Diversity in the Clinical and Translational Research Workforce
Source: J Natl Med Assoc. Author manuscript; Available in PMC 2019 Dec 1. (PMC6230318; doi:10.1016/j.jnma.2018.03.010)
Supplement: Supplemental [file NIHMS967114-supplement-Supplemental.xml]

<?xml version="1.0" encoding="UTF-8" standalone="no"?><data:data><datasets><author>estela.estape@upr.edu</author><type>0</type><dataset><value>1</value><reason>Data will be made available on request</reason><comments/></dataset></datasets></data:data>
